# Supplementary material for: An energy metabolism-based eight-gene signature correlates with the clinical outcome of esophagus carcinoma
Source: BMC Cancer. 2021 Apr 1;21:345. doi: 10.1186/s12885-021-08030-0 (PMC8015196; doi:10.1186/s12885-021-08030-0)
Supplement: Supplementary file 6 — Additional file 6: Supplementary Table S1. Prognostic value of 43 EMRGs in TCGA dataset. [file 12885_2021_8030_MOESM6_ESM.xlsx]

## Sheet: Supplementary Table S1
Supplementary table 1. Prognostic value of 43 EMRGs in TCGA dataset.
ID	p.value	HR	Low 95%CI	High 95%CI
AADAC	0.0262135	1.38514	1.03931	1.84605
ACADS	0.0473826	1.49471	1.00465	2.22382
ACY3	0.00564325	1.58157	1.14316	2.18809
ALDH1A1	0.0398289	1.32689	1.01323	1.73763
B3GALT6	0.0293073	0.507019	0.275258	0.933918
CYP2B6	0.0416337	1.40667	1.01301	1.95329
DSE	0.0402596	0.628715	0.403516	0.979596
EPHX1	0.029262	1.47173	1.03977	2.08315
FUT4	0.00707637	0.401058	0.206275	0.779773
G6PD	0.0296358	1.43123	1.03607	1.9771
GOT1	0.0477739	1.46093	1.00372	2.12638
GOT2	0.0157105	1.47695	1.07633	2.0267
GPC6	0.0251484	0.449907	0.22361	0.905221
GSTM2	0.0157272	1.41012	1.06692	1.86372
GSTM4	0.0438973	1.31419	1.0075	1.71424
GYG1	0.0474368	1.44684	1.00419	2.08461
GYG2	0.00168782	1.57577	1.1864	2.09293
HAGH	0.0266213	1.56898	1.05361	2.33642
HAS2	0.00833384	1.49257	1.10845	2.0098
IDH3G	0.00794715	1.61682	1.13392	2.30536
MAOA	0.00535995	1.56295	1.14139	2.14022
MGST1	0.0415198	1.46641	1.01482	2.11897
MGST2	0.04966	1.28487	1.00037	1.65028
N6AMT1	0.0303358	0.39714	0.17218	0.916018
NDC1	0.0343567	0.649832	0.435908	0.96874
NUP107	0.00615866	1.94373	1.20812	3.12725
NUP155	0.0159949	0.529829	0.316006	0.888334
NUP98	0.00792606	0.591158	0.401037	0.87141
OPLAH	0.033517	1.49275	1.03175	2.15971
PCK1	0.0424704	1.26045	1.00789	1.57629
PDHA1	0.0092611	1.61777	1.12607	2.32417
PDK3	0.0117856	1.48731	1.09203	2.02566
POM121	0.0268152	0.613994	0.398704	0.945534
POM121C	0.019404	0.595613	0.385735	0.919686
PPP2CB	0.0109526	0.528356	0.323206	0.863722
PPP2R5D	0.0153381	1.56368	1.0894	2.24445
SGSH	0.0075213	1.80231	1.17013	2.77606
SLC25A13	0.0414569	0.408401	0.172677	0.965912
SUCLA2	0.0264045	1.48045	1.04706	2.09321
TBXAS1	0.033939	1.53738	1.03315	2.28771
UGT2B15	0.0294644	1.33475	1.02923	1.73095
UGT2B28	0.0351243	1.36694	1.02204	1.82824
UGT3A2	0.0370739	0.226906	0.0562738	0.914924
