# Supplementary material for: An energy metabolism-based eight-gene signature correlates with the clinical outcome of esophagus carcinoma
Source: BMC Cancer. 2021 Apr 1;21:345. doi: 10.1186/s12885-021-08030-0 (PMC8015196; doi:10.1186/s12885-021-08030-0)
Supplement: Supplementary file 7 — Additional file 7: Supplementary Table S2. GO Biological process clustered by 326 hub genes. [file 12885_2021_8030_MOESM7_ESM.xlsx]

## Sheet: Supplementary Table S1
Supplementary Table S1. GO Biological process clustered by 326 hub genes
ID	Description	GeneRatio	BgRatio	pvalue	p.adjust	qvalue	geneID	Count
GO:0098781	ncRNA transcription	9/279	101/17653	3.17377e-05	0.0739363	0.070435	IPPK/NCBP1/GTF3C5/CDK9/SNAPC4/CCNK/GTF3C4/SPIN1/TAF9	9
GO:0006457	protein folding	14/279	257/17653	6.26434e-05	0.0739363	0.070435	TOR1A/HSPA5/TOR2A/ERP44/TMX1/QSOX2/PDCL/TOR1B/RAD23B/DNAJB12/HSP90AA1/CDC37L1/PSMC1/FKBP3	14
GO:0051085	chaperone cofactor-dependent protein refolding	5/279	29/17653	8.27875e-05	0.0739363	0.070435	TOR1A/HSPA5/TOR2A/TOR1B/DNAJB12	5
GO:0010498	proteasomal protein catabolic process	19/279	453/17653	0.000114601	0.0739363	0.070435	POMT1/TOR1A/HSPA5/ALAD/UBQLN1/PSMD5/MAN1B1/CDC26/PSMB7/ANAPC2/SEC61B/RAD23B/BTBD6/DNAJB12/PSMA3/PSMC1/DAB2IP/FBXW5/TAF9	19
GO:0036503	ERAD pathway	8/279	94/17653	0.000121088	0.0739363	0.070435	POMT1/TOR1A/HSPA5/UBQLN1/MAN1B1/SEC61B/DNAJB12/PSMC1	8
GO:0002097	tRNA wobble base modification	4/279	18/17653	0.000156895	0.0798332	0.0760526	NAT10/ALKBH1/URM1/ELP4	4
GO:0051084	'de novo' posttranslational protein folding	5/279	35/17653	0.000209449	0.0803464	0.0765415	TOR1A/HSPA5/TOR2A/TOR1B/DNAJB12	5
GO:0022613	ribonucleoprotein complex biogenesis	19/279	475/17653	0.000210537	0.0803464	0.0765415	NOL8/NAT10/REXO4/TSC1/RCL1/RPL12/RPL35/TEX10/SETX/SNW1/GEMIN2/NCBP1/DDX31/SURF6/HSP90AA1/EXOSC2/FCF1/RPL7A/TAF9	19
GO:0000209	protein polyubiquitination	14/279	298/17653	0.000294561	0.0930354	0.0886296	LRSAM1/PSMD5/TRIM32/CDC26/FBXW2/PSMB7/ANAPC2/RNF20/RC3H2/TRAF2/PSMA3/PSMC1/HERC5/FBXW5	14
GO:0016072	rRNA metabolic process	14/279	299/17653	0.000304734	0.0930354	0.0886296	NOL8/NAT10/REXO4/RCL1/RPL12/RPL35/TEX10/IPPK/GTF3C5/EXOSC2/FCF1/GTF3C4/RPL7A/SPIN1	14
GO:0034976	response to endoplasmic reticulum stress	13/279	274/17653	0.000438987	0.121839	0.116069	POMT1/TOR1A/HSPA5/ERP44/UBQLN1/TMX1/MAN1B1/GOSR2/SEC61B/DNAJB12/TRAF2/PSMC1/DAB2IP	13
GO:0009303	rRNA transcription	4/279	29/17653	0.00106221	0.212264	0.202212	IPPK/GTF3C5/GTF3C4/SPIN1	4
GO:0016569	covalent chromatin modification	17/279	464/17653	0.00119271	0.212264	0.202212	EHMT1/JAK2/NTMT1/UHRF2/VRK1/RNF20/SNW1/ELP4/CDK9/SET/PHF19/WDR5/PHF2/GTF3C4/POLE3/TAF9/KDM4C	17
GO:0010389	regulation of G2/M transition of mitotic cell cycle	10/279	198/17653	0.00124163	0.212264	0.202212	ODF2/HAUS7/SSNA1/PSMD5/PSMB7/TUBB4B/HSP90AA1/PSMA3/PSMC1/CEP78	10
GO:0035966	response to topologically incorrect protein	10/279	198/17653	0.00124163	0.212264	0.202212	POMT1/TOR1A/HSPA5/ERP44/TOR1B/GOSR2/SEC61B/DNAJB12/HSP90AA1/DAB2IP	10
GO:0000722	telomere maintenance via recombination	3/279	14/17653	0.0012494	0.212264	0.202212	SMC5/XRCC1/XRCC3	3
GO:0060049	regulation of protein glycosylation	3/279	14/17653	0.0012494	0.212264	0.202212	POMT1/FKTN/GOLGA2	3
GO:0033044	regulation of chromosome organization	13/279	311/17653	0.00140902	0.212264	0.202212	SMC5/XRCC1/NAT10/CDC26/UHRF2/RNF20/SNW1/CDK9/SET/PHF19/XRCC3/PHF2/KDM4C	13
GO:0006458	'de novo' protein folding	5/279	53/17653	0.00146923	0.212264	0.202212	TOR1A/HSPA5/TOR2A/TOR1B/DNAJB12	5
GO:0035269	protein O-linked mannosylation	3/279	15/17653	0.00154359	0.212264	0.202212	POMT1/FKTN/DPM2	3
GO:0140056	organelle localization by membrane tethering	9/279	171/17653	0.0016236	0.212264	0.202212	STX17/ODF2/HAUS7/SSNA1/STXBP1/TUBB4B/HSP90AA1/RABEPK/CEP78	9
GO:0006368	transcription elongation from RNA polymerase II promoter	7/279	108/17653	0.00163821	0.212264	0.202212	ELP4/NCBP1/MNAT1/CDK9/CCNK/NELFB/TAF9	7
GO:0031145	anaphase-promoting complex-dependent catabolic process	6/279	80/17653	0.00166863	0.212264	0.202212	PSMD5/CDC26/PSMB7/ANAPC2/PSMA3/PSMC1	6
GO:0061077	chaperone-mediated protein folding	6/279	80/17653	0.00166863	0.212264	0.202212	TOR1A/HSPA5/TOR2A/TOR1B/DNAJB12/FKBP3	6
GO:0097502	mannosylation	4/279	34/17653	0.00194963	0.232301	0.2213	POMT1/FKTN/DPM2/ALG2	4
GO:0019083	viral transcription	9/279	176/17653	0.00197832	0.232301	0.2213	NUP188/TRIM32/RPL12/RPL35/SNW1/NUP214/CDK9/RPL7A/NELFB	9
GO:0000086	G2/M transition of mitotic cell cycle	11/279	250/17653	0.00216982	0.232632	0.221615	ODF2/HAUS7/SSNA1/PSMD5/PSMB7/TUBB4B/MNAT1/HSP90AA1/PSMA3/PSMC1/CEP78	11
GO:0016570	histone modification	16/279	450/17653	0.00223301	0.232632	0.221615	EHMT1/JAK2/NTMT1/VRK1/RNF20/SNW1/ELP4/CDK9/SET/PHF19/WDR5/PHF2/GTF3C4/POLE3/TAF9/KDM4C	16
GO:1903311	regulation of mRNA metabolic process	12/279	289/17653	0.00224885	0.232632	0.221615	PSMD5/PSMB7/RNF20/SNW1/NUP214/NCBP1/CDK9/SECISBP2/SET/EXOSC2/PSMA3/PSMC1	12
GO:0022406	membrane docking	9/279	180/17653	0.00230451	0.232632	0.221615	STX17/ODF2/HAUS7/SSNA1/STXBP1/TUBB4B/HSP90AA1/RABEPK/CEP78	9
GO:1902749	regulation of cell cycle G2/M phase transition	10/279	216/17653	0.00236213	0.232632	0.221615	ODF2/HAUS7/SSNA1/PSMD5/PSMB7/TUBB4B/HSP90AA1/PSMA3/PSMC1/CEP78	10
GO:0021587	cerebellum morphogenesis	4/279	37/17653	0.00267554	0.250045	0.238204	HSPA5/XRCC1/AGTPBP1/DLL1	4
GO:0042254	ribosome biogenesis	13/279	335/17653	0.00270274	0.250045	0.238204	NOL8/NAT10/REXO4/TSC1/RCL1/RPL12/RPL35/TEX10/DDX31/SURF6/EXOSC2/FCF1/RPL7A	13
GO:0006399	tRNA metabolic process	9/279	188/17653	0.00308473	0.27166	0.258795	NAT10/ALKBH1/URM1/C9orf64/ELP4/GTF3C5/EXOSC2/IARS/GTF3C4	9
GO:0006919	activation of cysteine-type endopeptidase activity involved in apoptotic process	6/279	91/17653	0.00320566	0.27166	0.258795	JAK2/F3/ANP32B/TRAF2/IFI27L1/IFI27L2	6
GO:0034470	ncRNA processing	15/279	425/17653	0.00325295	0.27166	0.258795	NOL8/NAT10/REXO4/ALKBH1/RCL1/RPL12/RPL35/TEX10/URM1/C9orf64/ELP4/NCBP1/EXOSC2/FCF1/RPL7A	15
GO:0019080	viral gene expression	9/279	190/17653	0.00330907	0.27166	0.258795	NUP188/TRIM32/RPL12/RPL35/SNW1/NUP214/CDK9/RPL7A/NELFB	9
GO:0044839	cell cycle G2/M phase transition	11/279	267/17653	0.00359278	0.27166	0.258795	ODF2/HAUS7/SSNA1/PSMD5/PSMB7/TUBB4B/MNAT1/HSP90AA1/PSMA3/PSMC1/CEP78	11
GO:0006488	dolichol-linked oligosaccharide biosynthetic process	3/279	20/17653	0.00364823	0.27166	0.258795	DOLK/ALG2/DOLPP1	3
GO:0016226	iron-sulfur cluster assembly	3/279	20/17653	0.00364823	0.27166	0.258795	ISCA2/FXN/ISCA1	3
GO:0031163	metallo-sulfur cluster assembly	3/279	20/17653	0.00364823	0.27166	0.258795	ISCA2/FXN/ISCA1	3
GO:0021575	hindbrain morphogenesis	4/279	41/17653	0.00390521	0.273928	0.260955	HSPA5/XRCC1/AGTPBP1/DLL1	4
GO:0030307	positive regulation of cell growth	8/279	160/17653	0.00397962	0.273928	0.260955	TGFBR1/TRIM32/NRG1/ANAPC2/NCBP1/FXN/EXOSC2/TAF9	8
GO:0097711	ciliary basal body-plasma membrane docking	6/279	96/17653	0.00417703	0.273928	0.260955	ODF2/HAUS7/SSNA1/TUBB4B/HSP90AA1/CEP78	6
GO:0006490	oligosaccharide-lipid intermediate biosynthetic process	3/279	21/17653	0.004207	0.273928	0.260955	DOLK/ALG2/DOLPP1	3
GO:0043496	regulation of protein homodimerization activity	3/279	21/17653	0.004207	0.273928	0.260955	HSPA5/NRG1/TRAF2	3
GO:1902275	regulation of chromatin organization	8/279	163/17653	0.00444995	0.273928	0.260955	UHRF2/RNF20/SNW1/CDK9/SET/PHF19/PHF2/KDM4C	8
GO:0000466	maturation of 5.8S rRNA from tricistronic rRNA transcript (SSU-rRNA, 5.8S rRNA, LSU-rRNA)	3/279	22/17653	0.00481492	0.273928	0.260955	RCL1/EXOSC2/FCF1	3
GO:0031440	regulation of mRNA 3'-end processing	3/279	22/17653	0.00481492	0.273928	0.260955	RNF20/NCBP1/CDK9	3
GO:0035268	protein mannosylation	3/279	22/17653	0.00481492	0.273928	0.260955	POMT1/FKTN/DPM2	3
GO:0071218	cellular response to misfolded protein	3/279	22/17653	0.00481492	0.273928	0.260955	POMT1/TOR1A/DNAJB12	3
GO:0016073	snRNA metabolic process	6/279	99/17653	0.00485537	0.273928	0.260955	NCBP1/CDK9/EXOSC2/SNAPC4/CCNK/TAF9	6
GO:0009301	snRNA transcription	5/279	70/17653	0.00498811	0.273928	0.260955	NCBP1/CDK9/SNAPC4/CCNK/TAF9	5
GO:0042795	snRNA transcription by RNA polymerase II	5/279	70/17653	0.00498811	0.273928	0.260955	NCBP1/CDK9/SNAPC4/CCNK/TAF9	5
GO:0016571	histone methylation	7/279	132/17653	0.0050356	0.273928	0.260955	EHMT1/NTMT1/RNF20/SNW1/PHF19/WDR5/KDM4C	7
GO:0043161	proteasome-mediated ubiquitin-dependent protein catabolic process	14/279	403/17653	0.00505469	0.273928	0.260955	HSPA5/UBQLN1/PSMD5/MAN1B1/CDC26/PSMB7/ANAPC2/SEC61B/RAD23B/BTBD6/PSMA3/PSMC1/FBXW5/TAF9	14
GO:0006354	DNA-templated transcription, elongation	7/279	133/17653	0.0052455	0.273928	0.260955	ELP4/NCBP1/MNAT1/CDK9/CCNK/NELFB/TAF9	7
GO:0045454	cell redox homeostasis	5/279	71/17653	0.00529821	0.273928	0.260955	ERP44/TMX1/GLRX5/QSOX2/PTGES2	5
GO:0006414	translational elongation	7/279	134/17653	0.00546192	0.273928	0.260955	MRPS16/DPH7/ALKBH1/MRPS2/SECISBP2/MRPL50/MRPL41	7
GO:0021680	cerebellar Purkinje cell layer development	3/279	23/17653	0.00547317	0.273928	0.260955	HSPA5/AGTPBP1/DLL1	3
GO:2001267	regulation of cysteine-type endopeptidase activity involved in apoptotic signaling pathway	3/279	23/17653	0.00547317	0.273928	0.260955	JAK2/PLAUR/TRAF2	3
GO:0006415	translational termination	6/279	102/17653	0.00561141	0.276317	0.263231	MRPS16/MRPS2/MRRF/GLE1/MRPL50/MRPL41	6
GO:0031146	SCF-dependent proteasomal ubiquitin-dependent protein catabolic process	5/279	73/17653	0.00595887	0.288769	0.275094	PSMD5/PSMB7/PSMA3/PSMC1/FBXW5	5
GO:0051788	response to misfolded protein	3/279	24/17653	0.00618281	0.29494	0.280972	POMT1/TOR1A/DNAJB12	3
GO:0030433	ubiquitin-dependent ERAD pathway	5/279	74/17653	0.00631004	0.296378	0.282342	HSPA5/UBQLN1/MAN1B1/SEC61B/PSMC1	5
GO:0006312	mitotic recombination	3/279	25/17653	0.00694485	0.317252	0.302228	SMC5/XRCC1/XRCC3	3
GO:0065004	protein-DNA complex assembly	10/279	252/17653	0.00696229	0.317252	0.302228	SETSIP/ANP32B/CENPP/SWI5/RAD23B/MNAT1/SET/XRCC3/PSMC1/TAF9	10
GO:0006400	tRNA modification	5/279	77/17653	0.00745037	0.3345	0.318659	NAT10/ALKBH1/URM1/C9orf64/ELP4	5
GO:0000469	cleavage involved in rRNA processing	3/279	26/17653	0.00776019	0.337983	0.321978	RCL1/EXOSC2/FCF1	3
GO:0060760	positive regulation of response to cytokine stimulus	4/279	50/17653	0.00795173	0.337983	0.321978	TRIM32/TRAF2/AGPAT2/TAF9	4
GO:0006479	protein methylation	8/279	180/17653	0.00797078	0.337983	0.321978	EHMT1/NTMT1/PCMT1/RNF20/SNW1/PHF19/WDR5/KDM4C	8
GO:0008213	protein alkylation	8/279	180/17653	0.00797078	0.337983	0.321978	EHMT1/NTMT1/PCMT1/RNF20/SNW1/PHF19/WDR5/KDM4C	8
GO:0061013	regulation of mRNA catabolic process	8/279	181/17653	0.00822874	0.344142	0.327845	PSMD5/PSMB7/NUP214/SECISBP2/SET/EXOSC2/PSMA3/PSMC1	8
GO:0042026	protein refolding	3/279	27/17653	0.00862964	0.349428	0.332881	HSPA5/PDCL/HSP90AA1	3
GO:0031396	regulation of protein ubiquitination	8/279	184/17653	0.00904028	0.349428	0.332881	HSPA5/TGFBR1/UBQLN1/RNF20/GOLGA2/CDK9/ZER1/HSP90AA1	8
GO:0018205	peptidyl-lysine modification	13/279	390/17653	0.00941803	0.349428	0.332881	EHMT1/NUP188/GLRX5/SNW1/ELP4/NUP214/SET/PHF19/WDR5/GTF3C4/POLE3/TAF9/KDM4C	13
GO:0006913	nucleocytoplasmic transport	12/279	347/17653	0.0094359	0.349428	0.332881	JAK2/NUP188/ANP32B/TSC1/HTATIP2/GLE1/RANBP6/SEC61B/GEMIN2/NUP214/NCBP1/SET	12
GO:0006364	rRNA processing	10/279	265/17653	0.00973559	0.349428	0.332881	NOL8/NAT10/REXO4/RCL1/RPL12/RPL35/TEX10/EXOSC2/FCF1/RPL7A	10
GO:0006486	protein glycosylation	10/279	265/17653	0.00973559	0.349428	0.332881	POMT1/FKTN/ST6GALNAC4/DPM2/MAN1B1/DOLK/GCNT1/ALG2/GOLGA2/DOLPP1	10
GO:0043413	macromolecule glycosylation	10/279	265/17653	0.00973559	0.349428	0.332881	POMT1/FKTN/ST6GALNAC4/DPM2/MAN1B1/DOLK/GCNT1/ALG2/GOLGA2/DOLPP1	10
GO:0051098	regulation of binding	12/279	349/17653	0.0098465	0.349428	0.332881	HSPA5/EDF1/JAK2/TGFBR1/MSX1/PLAUR/NRG1/GOLGA2/NCBP1/TRAF2/CDK9/DAB2IP	12
GO:0006402	mRNA catabolic process	12/279	351/17653	0.0102709	0.349428	0.332881	PSMD5/RPL12/RPL35/PSMB7/NUP214/NCBP1/SECISBP2/SET/EXOSC2/PSMA3/PSMC1/RPL7A	12
GO:0051169	nuclear transport	12/279	351/17653	0.0102709	0.349428	0.332881	JAK2/NUP188/ANP32B/TSC1/HTATIP2/GLE1/RANBP6/SEC61B/GEMIN2/NUP214/NCBP1/SET	12
GO:0000730	DNA recombinase assembly	2/279	10/17653	0.0103009	0.349428	0.332881	SWI5/XRCC3	2
GO:0033182	regulation of histone ubiquitination	2/279	10/17653	0.0103009	0.349428	0.332881	RNF20/CDK9	2
GO:0043497	regulation of protein heterodimerization activity	2/279	10/17653	0.0103009	0.349428	0.332881	NRG1/DAB2IP	2
GO:0045003	double-strand break repair via synthesis-dependent strand annealing	2/279	10/17653	0.0103009	0.349428	0.332881	SWI5/XRCC3	2
GO:0051547	regulation of keratinocyte migration	2/279	10/17653	0.0103009	0.349428	0.332881	EPB41L4B/EPPK1	2
GO:0090735	DNA repair complex assembly	2/279	10/17653	0.0103009	0.349428	0.332881	SWI5/XRCC3	2
GO:0097428	protein maturation by iron-sulfur cluster transfer	2/279	10/17653	0.0103009	0.349428	0.332881	ISCA2/ISCA1	2
GO:0032069	regulation of nuclease activity	3/279	30/17653	0.0115697	0.380609	0.362585	HSPA5/OASL/DAB2IP	3
GO:0032984	protein-containing complex disassembly	11/279	314/17653	0.0115928	0.380609	0.362585	STX17/MRPS16/UBQLN1/MRPS2/MRRF/CAMSAP1/GLE1/SETX/SET/MRPL50/MRPL41	11
GO:0007098	centrosome cycle	6/279	119/17653	0.0116001	0.380609	0.362585	ODF2/HAUS7/CNTLN/GOLGA2/XRCC3/FBXW5	6
GO:0006998	nuclear envelope organization	5/279	86/17653	0.0117187	0.380609	0.362585	TOR1A/NUP188/TOR1B/VRK1/NUP214	5
GO:0070085	glycosylation	10/279	274/17653	0.0121019	0.385133	0.366894	POMT1/FKTN/ST6GALNAC4/DPM2/MAN1B1/DOLK/GCNT1/ALG2/GOLGA2/DOLPP1	10
GO:0070997	neuron death	11/279	316/17653	0.0121103	0.385133	0.366894	HSPA5/JAK2/ALKBH1/TSC1/MAX/ENDOG/STXBP1/TRAF2/SET/NSMF/PSMC1	11
GO:0090128	regulation of synapse maturation	2/279	11/17653	0.0124596	0.386515	0.368211	ANAPC2/DAB2IP	2
GO:1905214	regulation of RNA binding	2/279	11/17653	0.0124596	0.386515	0.368211	NCBP1/CDK9	2
GO:0006413	translational initiation	8/279	195/17653	0.0125336	0.386515	0.368211	RXRA/ALKBH1/RPL12/RPL35/GLE1/EIF3M/NCBP1/RPL7A	8
GO:0033120	positive regulation of RNA splicing	3/279	31/17653	0.0126622	0.386577	0.36827	SETX/SNW1/NCBP1	3
GO:0000723	telomere maintenance	7/279	159/17653	0.0133455	0.392996	0.374385	SMC5/XRCC1/POLE2/NAT10/HSP90AA1/XRCC3/POLE3	7
GO:0070126	mitochondrial translational termination	5/279	89/17653	0.0134479	0.392996	0.374385	MRPS16/MRPS2/MRRF/MRPL50/MRPL41	5
GO:2001251	negative regulation of chromosome organization	6/279	123/17653	0.0134897	0.392996	0.374385	XRCC1/NAT10/SET/XRCC3/PHF2/KDM4C	6
GO:0043488	regulation of mRNA stability	7/279	160/17653	0.013774	0.392996	0.374385	PSMD5/PSMB7/NUP214/SET/EXOSC2/PSMA3/PSMC1	7
GO:0006506	GPI anchor biosynthetic process	3/279	32/17653	0.0138118	0.392996	0.374385	DPM2/PLAUR/PIGH	3
GO:0031060	regulation of histone methylation	4/279	59/17653	0.0140782	0.392996	0.374385	RNF20/SNW1/PHF19/KDM4C	4
GO:0006767	water-soluble vitamin metabolic process	5/279	91/17653	0.0146916	0.392996	0.374385	RFK/FPGS/GSTO1/PSAT1/MTHFD1	5
GO:0009396	folic acid-containing compound biosynthetic process	2/279	12/17653	0.0147969	0.392996	0.374385	FPGS/MTHFD1	2
GO:0010457	centriole-centriole cohesion	2/279	12/17653	0.0147969	0.392996	0.374385	ODF2/CNTLN	2
GO:0033523	histone H2B ubiquitination	2/279	12/17653	0.0147969	0.392996	0.374385	RNF20/CDK9	2
GO:0034982	mitochondrial protein processing	2/279	12/17653	0.0147969	0.392996	0.374385	IMMP1L/PMPCA	2
GO:0048505	regulation of timing of cell differentiation	2/279	12/17653	0.0147969	0.392996	0.374385	DLL1/PAX6	2
GO:1900363	regulation of mRNA polyadenylation	2/279	12/17653	0.0147969	0.392996	0.374385	RNF20/CDK9	2
GO:0071824	protein-DNA complex subunit organization	10/279	283/17653	0.0148791	0.392996	0.374385	SETSIP/ANP32B/CENPP/SWI5/RAD23B/MNAT1/SET/XRCC3/PSMC1/TAF9	10
GO:0043966	histone H3 acetylation	4/279	60/17653	0.0149012	0.392996	0.374385	ELP4/WDR5/POLE3/TAF9	4
GO:0038061	NIK/NF-kappaB signaling	6/279	126/17653	0.0150411	0.392996	0.374385	PSMD5/PSMB7/RC3H2/TRAF2/PSMA3/PSMC1	6
GO:0006487	protein N-linked glycosylation	5/279	92/17653	0.0153414	0.392996	0.374385	ST6GALNAC4/DPM2/DOLK/ALG2/DOLPP1	5
GO:0051170	import into nucleus	7/279	164/17653	0.0155869	0.392996	0.374385	JAK2/NUP188/HTATIP2/RANBP6/SEC61B/GEMIN2/NUP214	7
GO:0006521	regulation of cellular amino acid metabolic process	4/279	61/17653	0.0157539	0.392996	0.374385	PSMD5/PSMB7/PSMA3/PSMC1	4
GO:0008654	phospholipid biosynthetic process	10/279	287/17653	0.0162557	0.392996	0.374385	INPP5E/DPM2/PLAUR/SLC44A1/DOLK/SPTLC1/DOLPP1/RAB14/PIGH/AGPAT2	10
GO:0000460	maturation of 5.8S rRNA	3/279	34/17653	0.0162835	0.392996	0.374385	RCL1/EXOSC2/FCF1	3
GO:0006505	GPI anchor metabolic process	3/279	34/17653	0.0162835	0.392996	0.374385	DPM2/PLAUR/PIGH	3
GO:0031062	positive regulation of histone methylation	3/279	34/17653	0.0162835	0.392996	0.374385	RNF20/SNW1/PHF19	3
GO:0035967	cellular response to topologically incorrect protein	7/279	166/17653	0.0165542	0.392996	0.374385	POMT1/TOR1A/HSPA5/GOSR2/SEC61B/DNAJB12/DAB2IP	7
GO:0006352	DNA-templated transcription, initiation	9/279	246/17653	0.0166173	0.392996	0.374385	RXRA/MED27/SETX/SNW1/MNAT1/CDK9/PSMC1/GTF3C4/TAF9	9
GO:0002474	antigen processing and presentation of peptide antigen via MHC class I	5/279	94/17653	0.0166981	0.392996	0.374385	ERAP2/PSMD5/PSMB7/PSMA3/PSMC1	5
GO:0031023	microtubule organizing center organization	6/279	129/17653	0.0167123	0.392996	0.374385	ODF2/HAUS7/CNTLN/GOLGA2/XRCC3/FBXW5	6
GO:0043280	positive regulation of cysteine-type endopeptidase activity involved in apoptotic process	6/279	129/17653	0.0167123	0.392996	0.374385	JAK2/F3/ANP32B/TRAF2/IFI27L1/IFI27L2	6
GO:0032543	mitochondrial translation	6/279	130/17653	0.0172967	0.392996	0.374385	MRPS16/ALKBH1/MRPS2/MRRF/MRPL50/MRPL41	6
GO:0021692	cerebellar Purkinje cell layer morphogenesis	2/279	13/17653	0.0173067	0.392996	0.374385	AGTPBP1/DLL1	2
GO:0021781	glial cell fate commitment	2/279	13/17653	0.0173067	0.392996	0.374385	NRG1/PAX6	2
GO:0040034	regulation of development, heterochronic	2/279	13/17653	0.0173067	0.392996	0.374385	DLL1/PAX6	2
GO:0071712	ER-associated misfolded protein catabolic process	2/279	13/17653	0.0173067	0.392996	0.374385	POMT1/TOR1A	2
GO:0097296	activation of cysteine-type endopeptidase activity involved in apoptotic signaling pathway	2/279	13/17653	0.0173067	0.392996	0.374385	JAK2/TRAF2	2
GO:0030178	negative regulation of Wnt signaling pathway	8/279	207/17653	0.0173778	0.392996	0.374385	PSMD5/INVS/PSMB7/TLE1/PSMA3/PSMC1/RAPGEF1/DAB2IP	8
GO:0043487	regulation of RNA stability	7/279	168/17653	0.0175633	0.39427	0.375599	PSMD5/PSMB7/NUP214/SET/EXOSC2/PSMA3/PSMC1	7
GO:2000027	regulation of organ morphogenesis	9/279	249/17653	0.017834	0.395894	0.377146	RXRA/TGFBR1/MSX1/AMTN/PSMD5/PSMB7/PSMA3/PSMC1/SAPCD2	9
GO:0070972	protein localization to endoplasmic reticulum	6/279	131/17653	0.017895	0.395894	0.377146	HSPA5/RPL12/RPL35/SEC61B/SEC16A/RPL7A	6
GO:0008593	regulation of Notch signaling pathway	5/279	96/17653	0.0181322	0.396154	0.377393	EGFL7/NRARP/DLL1/ERH/SNW1	5
GO:0046782	regulation of viral transcription	4/279	64/17653	0.0184938	0.396154	0.377393	TRIM32/SNW1/CDK9/NELFB	4
GO:0048207	vesicle targeting, rough ER to cis-Golgi	4/279	64/17653	0.0184938	0.396154	0.377393	PPP6C/GOSR2/GOLGA2/SEC16A	4
GO:0048208	COPII vesicle coating	4/279	64/17653	0.0184938	0.396154	0.377393	PPP6C/GOSR2/GOLGA2/SEC16A	4
GO:2001222	regulation of neuron migration	3/279	36/17653	0.0189872	0.396154	0.377393	NRG1/NSMF/DAB2IP	3
GO:0006401	RNA catabolic process	12/279	384/17653	0.0195248	0.396154	0.377393	PSMD5/RPL12/RPL35/PSMB7/NUP214/NCBP1/SECISBP2/SET/EXOSC2/PSMA3/PSMC1/RPL7A	12
GO:0032200	telomere organization	7/279	172/17653	0.0197102	0.396154	0.377393	SMC5/XRCC1/POLE2/NAT10/HSP90AA1/XRCC3/POLE3	7
GO:0090090	negative regulation of canonical Wnt signaling pathway	7/279	172/17653	0.0197102	0.396154	0.377393	PSMD5/INVS/PSMB7/PSMA3/PSMC1/RAPGEF1/DAB2IP	7
GO:1903320	regulation of protein modification by small protein conjugation or removal	8/279	212/17653	0.0197485	0.396154	0.377393	HSPA5/TGFBR1/UBQLN1/RNF20/GOLGA2/CDK9/ZER1/HSP90AA1	8
GO:0000479	endonucleolytic cleavage of tricistronic rRNA transcript (SSU-rRNA, 5.8S rRNA, LSU-rRNA)	2/279	14/17653	0.0199829	0.396154	0.377393	RCL1/FCF1	2
GO:0002098	tRNA wobble uridine modification	2/279	14/17653	0.0199829	0.396154	0.377393	URM1/ELP4	2
GO:0006878	cellular copper ion homeostasis	2/279	14/17653	0.0199829	0.396154	0.377393	SLC31A2/SLC31A1	2
GO:0033169	histone H3-K9 demethylation	2/279	14/17653	0.0199829	0.396154	0.377393	PHF2/KDM4C	2
GO:0034349	glial cell apoptotic process	2/279	14/17653	0.0199829	0.396154	0.377393	DLL1/TRAF2	2
GO:0048313	Golgi inheritance	2/279	14/17653	0.0199829	0.396154	0.377393	VRK1/GOLGA2	2
GO:1903894	regulation of IRE1-mediated unfolded protein response	2/279	14/17653	0.0199829	0.396154	0.377393	HSPA5/DAB2IP	2
GO:0033209	tumor necrosis factor-mediated signaling pathway	7/279	173/17653	0.0202744	0.399189	0.380285	JAK2/PSMD5/TRIM32/PSMB7/TRAF2/PSMA3/PSMC1	7
GO:0016572	histone phosphorylation	3/279	37/17653	0.0204265	0.399189	0.380285	JAK2/VRK1/CDK9	3
GO:0051188	cofactor biosynthetic process	10/279	298/17653	0.0205282	0.399189	0.380285	NUP188/RFK/ALAD/FPGS/NUP214/PDHX/FXN/PSAT1/MTHFD1/COQ4	10
GO:0031056	regulation of histone modification	6/279	136/17653	0.0211	0.407712	0.388404	RNF20/SNW1/CDK9/SET/PHF19/KDM4C	6
GO:0048663	neuron fate commitment	4/279	67/17653	0.021512	0.410424	0.390987	TGFBR1/NRG1/DLL1/PAX6	4
GO:0006766	vitamin metabolic process	6/279	137/17653	0.0217847	0.410424	0.390987	RXRA/RFK/FPGS/GSTO1/PSAT1/MTHFD1	6
GO:0010559	regulation of glycoprotein biosynthetic process	3/279	38/17653	0.0219242	0.410424	0.390987	POMT1/FKTN/GOLGA2	3
GO:0097064	ncRNA export from nucleus	3/279	38/17653	0.0219242	0.410424	0.390987	NUP188/TSC1/NUP214	3
GO:0001938	positive regulation of endothelial cell proliferation	5/279	101/17653	0.0220666	0.410424	0.390987	F3/TGFBR1/EGFL7/NRARP/APLN	5
GO:0006901	vesicle coating	4/279	68/17653	0.0225811	0.410424	0.390987	PPP6C/GOSR2/GOLGA2/SEC16A	4
GO:0000478	endonucleolytic cleavage involved in rRNA processing	2/279	15/17653	0.0228197	0.410424	0.390987	RCL1/FCF1	2
GO:0007252	I-kappaB phosphorylation	2/279	15/17653	0.0228197	0.410424	0.390987	TRAF2/DAB2IP	2
GO:0048308	organelle inheritance	2/279	15/17653	0.0228197	0.410424	0.390987	VRK1/GOLGA2	2
GO:0051546	keratinocyte migration	2/279	15/17653	0.0228197	0.410424	0.390987	EPB41L4B/EPPK1	2
GO:2001224	positive regulation of neuron migration	2/279	15/17653	0.0228197	0.410424	0.390987	NSMF/DAB2IP	2
GO:0045927	positive regulation of growth	9/279	260/17653	0.0228536	0.410424	0.390987	TGFBR1/TRIM32/NRG1/DLL1/ANAPC2/NCBP1/FXN/EXOSC2/TAF9	9
GO:0036498	IRE1-mediated unfolded protein response	4/279	69/17653	0.023682	0.419304	0.399447	HSPA5/GOSR2/SEC61B/DAB2IP	4
GO:1900006	positive regulation of dendrite development	4/279	69/17653	0.023682	0.419304	0.399447	CAPRIN1/NRG1/ANAPC2/DAB2IP	4
GO:0045862	positive regulation of proteolysis	11/279	350/17653	0.0238681	0.419304	0.399447	JAK2/F3/ANP32B/UBQLN1/TRIM32/PLGRKT/TRAF2/IFI27L1/PSMC1/IFI27L2/DAB2IP	11
GO:0006986	response to unfolded protein	7/279	179/17653	0.0238975	0.419304	0.399447	HSPA5/ERP44/TOR1B/GOSR2/SEC61B/HSP90AA1/DAB2IP	7
GO:0070646	protein modification by small protein removal	10/279	306/17653	0.0241144	0.420692	0.40077	TOR1A/TGFBR1/OTUD6B/PSMD5/PSMB7/USP20/RAD23B/TRAF2/PSMA3/PSMC1	10
GO:0034968	histone lysine methylation	5/279	104/17653	0.0246739	0.424158	0.404071	EHMT1/SNW1/PHF19/WDR5/KDM4C	5
GO:0070317	negative regulation of G0 to G1 transition	3/279	40/17653	0.0250948	0.424158	0.404071	EHMT1/MAX/DAB2IP	3
GO:0071453	cellular response to oxygen levels	8/279	222/17653	0.0251658	0.424158	0.404071	UBQLN1/PSMD5/TSC1/ATP6V1G1/PSMB7/ENDOG/PSMA3/PSMC1	8
GO:0045446	endothelial cell differentiation	5/279	105/17653	0.0255851	0.424158	0.404071	EDF1/SETSIP/NRG1/DLL1/RAPGEF1	5
GO:0071826	ribonucleoprotein complex subunit organization	8/279	223/17653	0.0257593	0.424158	0.404071	RPL12/MRRF/SETX/SNW1/GEMIN2/NCBP1/HSP90AA1/TAF9	8
GO:0003198	epithelial to mesenchymal transition involved in endocardial cushion formation	2/279	16/17653	0.0258114	0.424158	0.404071	TGFBR1/MSX1	2
GO:0003222	ventricular trabecula myocardium morphogenesis	2/279	16/17653	0.0258114	0.424158	0.404071	TGFBR1/NRG1	2
GO:0032075	positive regulation of nuclease activity	2/279	16/17653	0.0258114	0.424158	0.404071	HSPA5/DAB2IP	2
GO:0048532	anatomical structure arrangement	2/279	16/17653	0.0258114	0.424158	0.404071	HSPA5/DLL1	2
GO:0048535	lymph node development	2/279	16/17653	0.0258114	0.424158	0.404071	RC3H2/IL7R	2
GO:0042273	ribosomal large subunit biogenesis	4/279	71/17653	0.0259802	0.424158	0.404071	RPL12/RPL35/SURF6/RPL7A	4
GO:0090114	COPII-coated vesicle budding	4/279	71/17653	0.0259802	0.424158	0.404071	PPP6C/GOSR2/GOLGA2/SEC16A	4
GO:0031398	positive regulation of protein ubiquitination	5/279	106/17653	0.0265176	0.430628	0.410235	HSPA5/UBQLN1/RNF20/GOLGA2/CDK9	5
GO:0050434	positive regulation of viral transcription	3/279	41/17653	0.0267677	0.432154	0.411689	SNW1/CDK9/NELFB	3
GO:2001056	positive regulation of cysteine-type endopeptidase activity	6/279	144/17653	0.0270003	0.432154	0.411689	JAK2/F3/ANP32B/TRAF2/IFI27L1/IFI27L2	6
GO:0042274	ribosomal small subunit biogenesis	4/279	72/17653	0.0271777	0.432154	0.411689	NAT10/RCL1/SURF6/FCF1	4
GO:0048199	vesicle targeting, to, from or within Golgi	4/279	72/17653	0.0271777	0.432154	0.411689	PPP6C/GOSR2/GOLGA2/SEC16A	4
GO:0045429	positive regulation of nitric oxide biosynthetic process	3/279	42/17653	0.0284988	0.43976	0.418935	JAK2/ASS1/HSP90AA1	3
GO:1904407	positive regulation of nitric oxide metabolic process	3/279	42/17653	0.0284988	0.43976	0.418935	JAK2/ASS1/HSP90AA1	3
GO:0009070	serine family amino acid biosynthetic process	2/279	17/17653	0.0289524	0.43976	0.418935	PSAT1/MTHFD1	2
GO:0016254	preassembly of GPI anchor in ER membrane	2/279	17/17653	0.0289524	0.43976	0.418935	DPM2/PIGH	2
GO:0042559	pteridine-containing compound biosynthetic process	2/279	17/17653	0.0289524	0.43976	0.418935	FPGS/MTHFD1	2
GO:0048026	positive regulation of mRNA splicing, via spliceosome	2/279	17/17653	0.0289524	0.43976	0.418935	SNW1/NCBP1	2
GO:0055070	copper ion homeostasis	2/279	17/17653	0.0289524	0.43976	0.418935	SLC31A2/SLC31A1	2
GO:0070816	phosphorylation of RNA polymerase II C-terminal domain	2/279	17/17653	0.0289524	0.43976	0.418935	CDK9/CCNK	2
GO:1900746	regulation of vascular endothelial growth factor signaling pathway	2/279	17/17653	0.0289524	0.43976	0.418935	DLL1/DAB2IP	2
GO:0006367	transcription initiation from RNA polymerase II promoter	7/279	187/17653	0.0293895	0.443189	0.422201	RXRA/MED27/SNW1/MNAT1/CDK9/PSMC1/TAF9	7
GO:0016573	histone acetylation	6/279	147/17653	0.0294685	0.443189	0.422201	ELP4/SET/WDR5/GTF3C4/POLE3/TAF9	6
GO:1901215	negative regulation of neuron death	7/279	188/17653	0.0301311	0.447229	0.42605	JAK2/ALKBH1/TSC1/STXBP1/TRAF2/SET/PSMC1	7
GO:0021762	substantia nigra development	3/279	43/17653	0.0302879	0.447229	0.42605	HSPA5/MAPKAP1/SEC16A	3
GO:0061912	selective autophagy	3/279	43/17653	0.0302879	0.447229	0.42605	LRSAM1/UBQLN1/SPTLC1	3
GO:0009451	RNA modification	6/279	148/17653	0.0303231	0.447229	0.42605	NAT10/ALKBH1/TRUB2/URM1/C9orf64/ELP4	6
GO:0002479	antigen processing and presentation of exogenous peptide antigen via MHC class I, TAP-dependent	4/279	75/17653	0.030966	0.449442	0.428158	PSMD5/PSMB7/PSMA3/PSMC1	4
GO:0060271	cilium assembly	11/279	365/17653	0.031103	0.449442	0.428158	PTPDC1/ODF2/HAUS7/SSNA1/TMEM141/CCDC183/TUBB4B/HSP90AA1/WDR34/WDR5/CEP78	11
GO:0006473	protein acetylation	7/279	190/17653	0.0316519	0.449442	0.428158	NAA35/ELP4/SET/WDR5/GTF3C4/POLE3/TAF9	7
GO:0010212	response to ionizing radiation	6/279	150/17653	0.0320806	0.449442	0.428158	HSPA5/ALAD/INIP/FANCD2/SWI5/XRCC3	6
GO:0007077	mitotic nuclear envelope disassembly	3/279	44/17653	0.032135	0.449442	0.428158	NUP188/VRK1/NUP214	3
GO:0070316	regulation of G0 to G1 transition	3/279	44/17653	0.032135	0.449442	0.428158	EHMT1/MAX/DAB2IP	3
GO:0033194	response to hydroperoxide	2/279	18/17653	0.0322374	0.449442	0.428158	JAK2/XRCC1	2
GO:0036158	outer dynein arm assembly	2/279	18/17653	0.0322374	0.449442	0.428158	TMEM141/CCDC183	2
GO:0060074	synapse maturation	2/279	18/17653	0.0322374	0.449442	0.428158	ANAPC2/DAB2IP	2
GO:1902547	regulation of cellular response to vascular endothelial growth factor stimulus	2/279	18/17653	0.0322374	0.449442	0.428158	DLL1/DAB2IP	2
GO:2001269	positive regulation of cysteine-type endopeptidase activity involved in apoptotic signaling pathway	2/279	18/17653	0.0322374	0.449442	0.428158	JAK2/TRAF2	2
GO:0043543	protein acylation	8/279	233/17653	0.0322397	0.449442	0.428158	NAA35/ELP4/SET/WDR5/ZDHHC12/GTF3C4/POLE3/TAF9	8
GO:0090175	regulation of establishment of planar polarity	5/279	112/17653	0.0325671	0.451943	0.43054	PSMD5/PSMB7/PSMA3/PSMC1/SAPCD2	5
GO:0006446	regulation of translational initiation	4/279	77/17653	0.0336557	0.464936	0.442919	RXRA/ALKBH1/GLE1/NCBP1	4
GO:0018393	internal peptidyl-lysine acetylation	6/279	152/17653	0.0339032	0.466022	0.443953	ELP4/SET/WDR5/GTF3C4/POLE3/TAF9	6
GO:1903018	regulation of glycoprotein metabolic process	3/279	45/17653	0.0340396	0.466022	0.443953	POMT1/FKTN/GOLGA2	3
GO:1901990	regulation of mitotic cell cycle phase transition	12/279	419/17653	0.0350036	0.469713	0.447469	ODF2/HAUS7/SSNA1/PSMD5/CDC26/PSMB7/TUBB4B/HSP90AA1/PSMA3/XRCC3/PSMC1/CEP78	12
GO:0042590	antigen processing and presentation of exogenous peptide antigen via MHC class I	4/279	78/17653	0.0350501	0.469713	0.447469	PSMD5/PSMB7/PSMA3/PSMC1	4
GO:0006448	regulation of translational elongation	2/279	19/17653	0.0356609	0.469713	0.447469	DPH7/ALKBH1	2
GO:0008356	asymmetric cell division	2/279	19/17653	0.0356609	0.469713	0.447469	GOLGA2/PAX6	2
GO:0010560	positive regulation of glycoprotein biosynthetic process	2/279	19/17653	0.0356609	0.469713	0.447469	POMT1/GOLGA2	2
GO:0023019	signal transduction involved in regulation of gene expression	2/279	19/17653	0.0356609	0.469713	0.447469	MSX1/PAX6	2
GO:0070734	histone H3-K27 methylation	2/279	19/17653	0.0356609	0.469713	0.447469	EHMT1/PHF19	2
GO:0000060	protein import into nucleus, translocation	3/279	46/17653	0.0360016	0.469713	0.447469	JAK2/RANBP6/SEC61B	3
GO:0001961	positive regulation of cytokine-mediated signaling pathway	3/279	46/17653	0.0360016	0.469713	0.447469	TRIM32/TRAF2/AGPAT2	3
GO:0002067	glandular epithelial cell differentiation	3/279	46/17653	0.0360016	0.469713	0.447469	RXRA/DLL1/PAX6	3
GO:0045023	G0 to G1 transition	3/279	46/17653	0.0360016	0.469713	0.447469	EHMT1/MAX/DAB2IP	3
GO:0033238	regulation of cellular amine metabolic process	4/279	79/17653	0.0364775	0.471555	0.449224	PSMD5/PSMB7/PSMA3/PSMC1	4
GO:0061418	regulation of transcription from RNA polymerase II promoter in response to hypoxia	4/279	79/17653	0.0364775	0.471555	0.449224	PSMD5/PSMB7/PSMA3/PSMC1	4
GO:0006644	phospholipid metabolic process	13/279	470/17653	0.036724	0.471555	0.449224	INPP5E/DPM2/PLAUR/SLC44A1/DOLK/NRG1/SPTLC1/VAV2/DOLPP1/RAB14/PIGH/DAB2IP/AGPAT2	13
GO:0140053	mitochondrial gene expression	6/279	155/17653	0.0367606	0.471555	0.449224	MRPS16/ALKBH1/MRPS2/MRRF/MRPL50/MRPL41	6
GO:0048194	Golgi vesicle budding	4/279	80/17653	0.0379381	0.47818	0.455535	PPP6C/GOSR2/GOLGA2/SEC16A	4
GO:0021695	cerebellar cortex development	3/279	47/17653	0.0380206	0.47818	0.455535	HSPA5/AGTPBP1/DLL1	3
GO:1905268	negative regulation of chromatin organization	3/279	47/17653	0.0380206	0.47818	0.455535	SET/PHF2/KDM4C	3
GO:0044782	cilium organization	11/279	378/17653	0.0385385	0.47818	0.455535	PTPDC1/ODF2/HAUS7/SSNA1/TMEM141/CCDC183/TUBB4B/HSP90AA1/WDR34/WDR5/CEP78	11
GO:0070482	response to oxygen levels	11/279	378/17653	0.0385385	0.47818	0.455535	XRCC1/ALAD/UBQLN1/PSMD5/TSC1/ATP6V1G1/PSMB7/ENDOG/SLC2A8/PSMA3/PSMC1	11
GO:0034599	cellular response to oxidative stress	9/279	286/17653	0.0385884	0.47818	0.455535	JAK2/UBQLN1/TSC1/FANCD2/ENDOG/SETX/FXN/TRAF2/ERCC6L2	9
GO:0000132	establishment of mitotic spindle orientation	2/279	20/17653	0.0392178	0.47818	0.455535	PAX6/SAPCD2	2
GO:0006783	heme biosynthetic process	2/279	20/17653	0.0392178	0.47818	0.455535	ALAD/FXN	2
GO:0006825	copper ion transport	2/279	20/17653	0.0392178	0.47818	0.455535	SLC31A2/SLC31A1	2
GO:0021697	cerebellar cortex formation	2/279	20/17653	0.0392178	0.47818	0.455535	AGTPBP1/DLL1	2
GO:2000178	negative regulation of neural precursor cell proliferation	2/279	20/17653	0.0392178	0.47818	0.455535	PAX6/RAPGEF1	2
GO:0018022	peptidyl-lysine methylation	5/279	118/17653	0.0394134	0.47818	0.455535	EHMT1/SNW1/PHF19/WDR5/KDM4C	5
GO:0006475	internal protein amino acid acetylation	6/279	158/17653	0.0397681	0.47818	0.455535	ELP4/SET/WDR5/GTF3C4/POLE3/TAF9	6
GO:0030397	membrane disassembly	3/279	48/17653	0.0400963	0.47818	0.455535	NUP188/VRK1/NUP214	3
GO:0045747	positive regulation of Notch signaling pathway	3/279	48/17653	0.0400963	0.47818	0.455535	DLL1/ERH/SNW1	3
GO:0046580	negative regulation of Ras protein signal transduction	3/279	48/17653	0.0400963	0.47818	0.455535	MAPKAP1/RAPGEF1/DAB2IP	3
GO:0051081	nuclear envelope disassembly	3/279	48/17653	0.0400963	0.47818	0.455535	NUP188/VRK1/NUP214	3
GO:0055010	ventricular cardiac muscle tissue morphogenesis	3/279	48/17653	0.0400963	0.47818	0.455535	RXRA/TGFBR1/NRG1	3
GO:0043618	regulation of transcription from RNA polymerase II promoter in response to stress	5/279	119/17653	0.0406333	0.480986	0.458208	HSPA5/PSMD5/PSMB7/PSMA3/PSMC1	5
GO:0018394	peptidyl-lysine acetylation	6/279	159/17653	0.0408043	0.480986	0.458208	ELP4/SET/WDR5/GTF3C4/POLE3/TAF9	6
GO:0050821	protein stabilization	6/279	159/17653	0.0408043	0.480986	0.458208	MSX1/TSC1/STXBP1/HSP90AA1/CDC37L1/TAF9	6
GO:0050769	positive regulation of neurogenesis	12/279	430/17653	0.0413027	0.484989	0.462021	HSPA5/CAPRIN1/TRIM32/NRG1/SETX/ANAPC2/SNW1/NSMF/PAX6/RAPGEF1/DAB2IP/KDM4C	12
GO:0097193	intrinsic apoptotic signaling pathway	9/279	290/17653	0.0415356	0.485855	0.462846	JAK2/UBQLN1/MSX1/PLAUR/TRIM32/SNW1/TRAF2/DAB2IP/TAF9	9
GO:0000184	nuclear-transcribed mRNA catabolic process, nonsense-mediated decay	5/279	120/17653	0.0418759	0.487966	0.464858	RPL12/RPL35/NCBP1/SECISBP2/RPL7A	5
GO:0007029	endoplasmic reticulum organization	3/279	49/17653	0.0422283	0.489121	0.465958	RTN3/TOR1B/SEC16A	3
GO:0016579	protein deubiquitination	9/279	291/17653	0.0422955	0.489121	0.465958	TGFBR1/OTUD6B/PSMD5/PSMB7/USP20/RAD23B/TRAF2/PSMA3/PSMC1	9
GO:0031058	positive regulation of histone modification	4/279	83/17653	0.0425187	0.489629	0.466442	RNF20/SNW1/CDK9/PHF19	4
GO:0003272	endocardial cushion formation	2/279	21/17653	0.0429032	0.489629	0.466442	TGFBR1/MSX1	2
GO:0031935	regulation of chromatin silencing	2/279	21/17653	0.0429032	0.489629	0.466442	UHRF2/PHF2	2
GO:0006493	protein O-linked glycosylation	5/279	121/17653	0.0431413	0.489629	0.466442	POMT1/FKTN/ST6GALNAC4/DPM2/GCNT1	5
GO:0051592	response to calcium ion	5/279	121/17653	0.0431413	0.489629	0.466442	HSPA5/ANXA7/ALG2/ENDOG/MNAT1	5
GO:0036297	interstrand cross-link repair	3/279	50/17653	0.0444162	0.498688	0.475072	FANCD2/ERCC6L2/XRCC3	3
GO:0001736	establishment of planar polarity	5/279	122/17653	0.0444294	0.498688	0.475072	PSMD5/PSMB7/PSMA3/PSMC1/SAPCD2	5
GO:0007164	establishment of tissue polarity	5/279	122/17653	0.0444294	0.498688	0.475072	PSMD5/PSMB7/PSMA3/PSMC1/SAPCD2	5
GO:0006979	response to oxidative stress	12/279	436/17653	0.0450544	0.50385	0.479989	TOR1A/JAK2/XRCC1/ALAD/UBQLN1/TSC1/FANCD2/ENDOG/SETX/FXN/TRAF2/ERCC6L2	12
GO:0034504	protein localization to nucleus	8/279	250/17653	0.0456613	0.505962	0.482002	TOR1A/NOL8/JAK2/NUP188/MSX1/RANBP6/SEC61B/NUP214	8
GO:0036294	cellular response to decreased oxygen levels	7/279	206/17653	0.0456883	0.505962	0.482002	UBQLN1/PSMD5/TSC1/PSMB7/ENDOG/PSMA3/PSMC1	7
GO:0003158	endothelium development	5/279	123/17653	0.0457404	0.505962	0.482002	EDF1/SETSIP/NRG1/DLL1/RAPGEF1	5
GO:0009101	glycoprotein biosynthetic process	10/279	342/17653	0.0459308	0.506234	0.482261	POMT1/FKTN/ST6GALNAC4/DPM2/MAN1B1/DOLK/GCNT1/ALG2/GOLGA2/DOLPP1	10
GO:0008361	regulation of cell size	6/279	164/17653	0.0462405	0.507814	0.483766	ANXA7/TSC1/NRG1/VAV2/ANAPC2/IL7R	6
GO:0046655	folic acid metabolic process	2/279	22/17653	0.046712	0.509328	0.485208	FPGS/MTHFD1	2
GO:0097150	neuronal stem cell population maintenance	2/279	22/17653	0.046712	0.509328	0.485208	FANCD2/DLL1	2
GO:0008033	tRNA processing	5/279	124/17653	0.0470743	0.509638	0.485503	NAT10/ALKBH1/URM1/C9orf64/ELP4	5
GO:1903322	positive regulation of protein modification by small protein conjugation or removal	5/279	124/17653	0.0470743	0.509638	0.485503	HSPA5/UBQLN1/RNF20/GOLGA2/CDK9	5
GO:0030111	regulation of Wnt signaling pathway	10/279	344/17653	0.0474394	0.511776	0.48754	PSMD5/INVS/NRARP/PSMB7/TLE1/PSMA3/PSMC1/RAPGEF1/DAB2IP/SPIN1	10
GO:0043620	regulation of DNA-templated transcription in response to stress	5/279	125/17653	0.0484311	0.518591	0.494033	HSPA5/PSMD5/PSMB7/PSMA3/PSMC1	5
GO:0043624	cellular protein complex disassembly	7/279	209/17653	0.0487019	0.518591	0.494033	MRPS16/MRPS2/MRRF/CAMSAP1/GLE1/MRPL50/MRPL41	7
GO:0048008	platelet-derived growth factor receptor signaling pathway	3/279	52/17653	0.0489577	0.518591	0.494033	JAK2/F3/RAPGEF1	3
GO:0043687	post-translational protein modification	12/279	442/17653	0.0490363	0.518591	0.494033	LRR1/AMTN/PSMD5/AGTPBP1/FBXW2/PSMB7/BTBD6/ASB6/PSMA3/WDR5/PSMC1/FBXW5	12
GO:0006903	vesicle targeting	4/279	87/17653	0.0490904	0.518591	0.494033	PPP6C/GOSR2/GOLGA2/SEC16A	4
GO:0070125	mitochondrial translational elongation	4/279	87/17653	0.0490904	0.518591	0.494033	MRPS16/MRPS2/MRPL50/MRPL41	4
GO:0044106	cellular amine metabolic process	5/279	126/17653	0.0498109	0.520066	0.495438	PSMD5/SLC44A1/PSMB7/PSMA3/PSMC1	5
