# Supplementary material for: An energy metabolism-based eight-gene signature correlates with the clinical outcome of esophagus carcinoma
Source: BMC Cancer. 2021 Apr 1;21:345. doi: 10.1186/s12885-021-08030-0 (PMC8015196; doi:10.1186/s12885-021-08030-0)
Supplement: Supplementary file 8 — Additional file 8: Supplementary Table S3. KEGG pathways clustered by 326 hub genes. [file 12885_2021_8030_MOESM8_ESM.xlsx]

## Sheet: Supplementary Table S2
Supplementary Table S2. KEGG pathways clustered by 326 hub genes
ID	Description	GeneRatio	BgRatio	pvalue	p.adjust	qvalue	geneID	Count
hsa00510	N-Glycan biosynthesis	5/123	50/8011	0.000959081	0.182225	0.182225	DPM2/MAN1B1/DOLK/ALG2/DOLPP1	5
hsa04141	Protein processing in endoplasmic reticulum	8/123	166/8011	0.00392898	0.269417	0.269417	HSPA5/UBQLN1/MAN1B1/SEC61B/RAD23B/DNAJB12/TRAF2/HSP90AA1	8
hsa03060	Protein export	3/123	23/8011	0.00499839	0.269417	0.269417	HSPA5/IMMP1L/SEC61B	3
hsa03420	Nucleotide excision repair	4/123	47/8011	0.00567194	0.269417	0.269417	POLE2/RAD23B/MNAT1/POLE3	4
hsa03410	Base excision repair	3/123	33/8011	0.0137794	0.523616	0.523616	XRCC1/POLE2/POLE3	3
hsa03050	Proteasome	3/123	45/8011	0.031398	0.948527	0.948527	PSMB7/PSMA3/PSMC1	3
hsa00515	Mannose type O-glycan biosynthesis	2/123	23/8011	0.0479572	0.948527	0.948527	POMT1/FKTN	2
